# Supplementary material for: Knowledge, attitudes, and barriers to HIV testing among youth in Kumba, Cameroon: A cross-sectional qualitative community-based focus group study
Source: PLoS One. 2025 Nov 25;20(11):e0337099. doi: 10.1371/journal.pone.0337099 (PMC12646420; doi:10.1371/journal.pone.0337099)
Supplement: S2 Appendix — (XLSX) [file pone.0337099.s002.xlsx]

## Sheet: MS FGD
S2 Appendix. FGD Dataset Minimal Anonymised (XLSX)
Topic: Knowledge, Attitudes, and Barriers to HIV Testing Among Youth in Kumba, Cameroon: A Cross-Sectional Qualitative Community-Based Focus Group Study
S/N	Location of FGD	Name of FGD	Duration of FGD (in minutes)	Number of Participants	Full Participation	2.1. Age Range	2.2. Gender (no of males and females)	2.3. Education (No of each category)	2.4. Employment Status (No of each category)	2.5. Marital status (No of each category)	2.7. Religion (No of each category)	3.1. What do you know about HIV?(preventive method)	3.2. Mode of HIV transmission	3.3. Difference between HIV and AIDS	3.4. Are you aware of the HIV testing services available here in Kumba?	3.5. Description of HIV test procedure	3.6. Benefits of getting tested for HIV	3.7. Have you ever been tested for HIV?	4.1. How do you feel about getting tested for HIV?	4.2a. Would you encourage someone to get tested for HIV?	4.2b. If not, why?	4.3. Community’s general attitude is toward HIV testing	4.4a. Are there any stigmas or taboos related to HIV testing in your community?	4.4b. Explain	4.5. Reasons someone might avoid getting tested for HIV in your community	4.6a. Do you think people are afraid of the result?	4.6b. If yes, why?	5.1a. Have you ever been tested for HIV?	5.1b. What was your experience?	5.2. If you haven’t been tested, what would make you decide to get tested?	5.3. What factors influence your decision to get tested for HIV or not?	5.4. How often do you think people in your age group should get tested for HIV?	5.5. Barriers of HIV testing	5.6. Are there any support systems that can encourage youth to get tested?	5.7. Who do you think would be the best person to support someone getting tested for HIV?	6.1. Do you know of any HIV testing campaigns or programmes in Kumba?	6.2. Have you participated in any such programmes or seen others do so?	6.3a. How effective do you think community-based HIV testing campaigns are in encouraging testing among youth?	6.3b. Why or why not?	6.4. How can HIV testing services be improved here in Kumba?	6.5. What methods or strategies do you think would encourage more youths to get tested for HIV?
1	Hausa quarter	Parliament1	130	7	7	18 - 23	5F, 2M	07 Secondary	07 Students	07 Single	06 Christians, 01 Other	06 By use of contraceptives, 01 Abstinence & Fidelity	05 Through sex, 02 Blood transfusion	04 HIV can be treated while AIDS cannot, 02 There is no difference, 01 No idea	05 Yes, 01 No, 01 No idea	05 Correct sample and procedure, 01 Correct sample & wrong procedure, 01 I don’t know	05 To know status, 01 T reduce HIV in the community, 01 I don’t know	06 Yes, 01 No	05 Comfortable, 02 Vey comfortable	06 Yes, 01 No	01 Fear of positive results	05 Positive, 02 Negative	07 said Yes	07 People don’t get treated well when they are positive for HIV, which leads to stigma	04 Fear of Positive results, 01 Fear of stigma, 01 Lack of awareness, 01 No reason	05 Yes, 02 No	03 Fear of positive results, 02 Fear of Stigma	07 Yes	05 Not good, 02 Good		04 Presence of symptoms, 03 If they have unprotected sex	07 After three months	03 Fear of Positive results, 01 Lack of awareness, 02 Lack of Confidentiality, 01 No reason	07 Yes	04 Doctors, 02 Testing Counsellors, 1 Parents	06 Yes, 01 I don’t know	05 Yes, 02 I don’t know	06 Very effective, 01 No idea	06 It creates awareness of youths who cannot reach the hospital, 01 Lack of confidentiality	07 By creating awareness in the community	05 By conducting community testing, 02 By conducting testing in schools
2	Hausa quarter	Parliament2	140	8	8	18 - 23	5F, 3M	01 Tertiary, 07 Secondary	07 Students, 01 Business person	07 Single, 01 Married	07 Christians, 01 Muslim	05 By use of contraceptives, 02 Abstinence & Fidelity, 01 I don’t know	05 Through sex, 02 Blood transfusion, 01 IDA	05 HIV can be treated while AIDS cannot, 02 There is no difference, 01 No idea	05 Yes, 02 No, 01 No idea	06 Correct sample and procedure, 01 Correct sample & wrong procedure, 01 I don’t know	04 To know status, 03 T reduce HIV in the community, 01 I don’t know	08 Yes	05 Comfortable, 03 Vey comfortable	06 Yes, 02 No	02 Fear of positive results	06 Positive, 04 Negative	08 said Yes	06 People don’t get treated well when they are positive for HIV, which leads to stigma, 02 Confidentiality	06 Fear of Positive results, 01 Fear of stigma, 01 Lack of awareness	05 Yes, 03 No	03 Fear of positive results, 02 Fear of Stigma	07 Yes, 01 No	05 Not good, 02 Good	01 Presence of symptoms	04 Presence of symptoms, 02 If they have unprotected sex, 02 Confidentiality	07 After three months, 01 I don’t know	04 Fear of Positive results, 03 Lack of awareness, 01 Lack of Confidentiality	07 Yes, 01 No	04 Doctors, 01 Testing Counsellors, 03 Parents	07 Yes, 01 I don’t know	07 Yes, 01 I don’t know	06 Very effective, 02 No idea	06 It creates awareness of youths who cannot reach the hospital, 02 Lack of confidentiality	06 By creating awareness in the community, 02 Bring services closer to the youths	06 By conducting community testing, 02 By conducting testing in schools
3	Kossala B	PYC1	125	7	7	18 - 26	4F, 3M	06 Secondary, 01 Primary	06 Students, 01 Business person	07 Single	07 Christians	03 By use of contraceptives, 04 Abstinence & Fidelity	05 Through sex, 01 Blood transfusion & MTC, 01 Eating with others who are HIV positive	06 HIV can be treated while AIDS cannot, 01 No idea	06 Yes, 01 No	05 Correct sample and procedure, 01 Wrong, 01 I don’t know	05 To know status, 02 I don’t know	06 Yes, 01 No	05 Comfortable, 02 Uncomfortable	05 Yes, 02 No	01 Confidentiality, 01 Fear of positive results and stigma	05 Positive, 02 Negative	06 said Yes, 01 said No	02 Confidentiality, 01 Fear of positive results, 03 Fear of being labelled promiscuous	04 Fear of Positive results and Stigma, 02 Confidentiality, 01 Lack of awareness	07 Yes	02 Because of stigma involved, 05 Fear of positive results	05 Yes, 02 No	02 Not good, 03 Good	01 Presence of symptoms, 01 Access to Free testing	04 Accessibility, 02 Confidentiality, 01 Stigma and Fear	07 After three months	06 Fear of Positive results & Confidentiality, 01 Awareness	07 Yes	04 Healthcare Providers, 03 Family & friends	06 Yes, 01 I don’t know	06 Yes, 01 No	06 Very effective, 01 No idea	04 It is accessible, 03 Lack of confidentiality	05 Advocating the people, 02 Making them accessible and affordable	01 Advocating the people, 06 create a comfortable testing environment.
4	Kossala B	PYC2	135	8	8	18 - 26	6F, 2M	01 Tertiary, 06 Secondary, 01 Primary	05 Students, 01 Business person, 02 Farmers	07 Single, 01 Married	07 Christians, 01 Muslim	04 By use of contraceptives, 3 Abstinence & Fidelity, 01 Fidelity	05 Through sex, 02 Blood transfusion & MTC, 01 Eating with others who are HIV positive	06 HIV can be treated while AIDS cannot, 02 No idea	07 Yes, 01 No	05 Correct sample and procedure, 02 Wrong, 02 I don’t know	05 To know status, 03 To avoid the spread of HIV, 01 I don’t know	07 Yes, 01 No	07 Comfortable, 01 Uncomfortable	06 Yes, 02 No	01 Confidentiality, 01 Fear of positive results and stigma	06 Positive, 02 Negative	08 said Yes	02 Confidentiality, 04 Fear of positive results, 02 Fear of being labelled promiscuous	05 Fear of Positive results and Stigma, 02 Confidentiality, 01 Lack of awareness	08 Yes	06 Because of stigma involved, 02 Fear of positive results	06 Yes, 02 No	03 Not good, 05 Good	01 Presence of symptoms, 01 Access to Free testing	02 Accessibility, 05 Confidentiality, 01 Stigma and Fear	07 After three months, 01 I don’t know	06 Fear of Positive results & Confidentiality, 01 Awareness, 01 Accessibility	08 Yes	05 Healthcare Providers, 03 Family & friends	06 Yes, 02 I don’t know	05 Yes, 3 No	06 Very effective, 02 No idea	04 It is accessible, 04 Lack of confidentiality	08 Advocating the people	02 Advocating the people, 06 create a comfortable testing environment.
5	Ntoko Street	Sacred Heart Choir	115	7	7	18 - 28	5F, 2M	07 Secondary	06 Students, 1 Electrician	07 Single	07 Christians	07 Abstinence & Fidelity	05 Through sex, 01 Blood transfusion, 01 MTC	04 HIV can be treated while AIDS cannot, 01 Both can be cured, 02 No idea	07 Yes	05 Correct sample and procedure, 02 Wrong	06 To know status, 01 I don’t know	06 Yes, 01 No	05 Comfortable, 01 Uncomfortable	06 Yes, 01 No	01 01 Fear of positive results and stigma	05 Positive, 02 Negative	07 said Yes	4 Confidentiality, 3 Fear of positive results	04 Fear of Positive results and Stigma, 02 Confidentiality, 01 Lack of awareness	07 Yes	07 Because of stigma involved	05 Yes, 02 No	02 Not good, 03 Good	02 Presence of symptoms	05 Accessibility, 02 Confidentiality	07 After three months	04 Fear of stigma & Positive results, 02 Confidentiality, 01 Accessibility and Affordability	07 Yes	05 Healthcare Providers, 02 Family & friends	06 Yes, 01 I don’t know	06 Yes, 01 No	04 Very encouraging, 02 Encouraging	04 It is accessible, 03 Lack of confidentiality	07 Making them accessible and affordable	02 Advocating the people, 05 create a comfortable testing environment.
6	Ntoko Street	CBC Youth	120	7	7	18 - 22	5F, 2M	07 Secondary	06 Students, 01 Business persons	07 Single	07 Christians	07 Abstinence & Fidelity	06 Through sex, 02 Blood transfusion	03 HIV can be treated while AIDS cannot, 02 Both can be cured, 02 No idea	07 Yes	04 Correct sample and procedure, 02 Wrong, 01 I don’t know	06 Correct, 01 I don’t know	06 Yes, 01 No	04 Comfortable, 02 Uncomfortable	07 Yes		04 Positive, 03 Negative	07 said Yes	3 Confidentiality, 4 Fear of positive results	05 Fear of Positive results and Stigma, 02 Confidentiality	07 Yes	04 Because of stigma involved, 03 Fear of positive results	04 Yes, 03 No	02 Not good, 02 Good	02 Presence of symptoms	04 Accessibility, 03 Confidentiality	05 After three months, 02 I don’t know	02 Fear of stigma & Positive results, 05 Confidentiality	07 Yes	04 Healthcare Providers, 03 Family & friends	06 Yes, 01 I don’t know	05 Yes, 02 No	03 Very encouraging, 02 Encouraging	04 It is accessible, 03 Lack of confidentiality	07 Making them accessible and affordable	01 Advocating the people, 06 create a comfortable testing environment.
7	Fiango	Farm Road Street	160	10	10	19 - 32	8F, 2M	01 Tertiary, 07 Secondary, 02 Primary	07 Students, 03 Business persons	08 Single, 02 Married	10 Christians	10 By use of contraceptives, Fidelity, & Abstinence	10 Through sex, Blood transfusion & MTC	04 HIV can be treated while AIDS cannot, 06 No idea	10 Yes	04 Correct sample and procedure, 6 Wrong	10 To know status	10 Yes	5 Good, 5 Not good	10 Yes		5 Positive, 5 Negative	2 Yes, 8 No	2 Fear of being isolated	10 Fear of Positive results, fear of stigma, and lack of symptoms	2 Yes, 8 No	10 Because of stigma involved	10 Yes	10 Good experience	10 Presence of symptoms		10 After three months	07 Fear of Positive results, 03 Lack of awareness	10 Yes	8 Healthcare Providers, 2 Parents	10 Yes	10 Yes	08 Effective, 02 Not effective	8 It creates awareness, 2 Lack of confidentiality	10 By creating awareness in the community	7 By conducting community-base testing
8	Fiango	New Layout1	165	11	11	23 - 30	8F, 3M	03 Tertiary, 06 Secondary, 02 Primary	05 Students, 03 Business persons, 03 Farmers	07 Single, 04 Married	08 Christians, 02 Muslim, 01 Other	11 By use of contraceptives	11 Through sex & MTC	05 There are no differences, 03 HIV is the early stage while AIDS is the late stage, 03 No idea	11 Yes	05 Correct sample and procedure, 06 Wrong	11 To avoid the spread of HIV	11 Yes	8 Good, 3 Not good	11 Yes		6 Positive, 5 Negative	5 Yes, 6 No	4 Presence of stigma, 7 Nothing	11 Fear of Positive results, fear of stigma, and lack of symptoms	2 Yes, 9 No	3 Fear of positive results, Stigma, and Confidentiality	11 Yes	8 Good experience, 3 Not a good experience		7 Presence of symptoms, 4 If they have unprotected sex	11 After three months	3 Confidentiality, 8 Lack of awareness	11 Yes	11 Health Personnel	11 Yes	11 Yes	11 Very effective	11 It creates awareness	11 By creating awareness in the community	11 By conducting community and school testing
9	Fiango	New Layout2	155	10	10	25 - 35	6F, 4M	03 Tertiary, 06 Secondary, 01 Primary	06 Students, 02 Business persons, 02 Teachers	06 Single, 04 Married	10 Christians	10 By use of contraceptives, Fidelity, & Abstinence	10 Through sex, Blood transfusion & MTC	07 HIV can be treated while AIDS cannot, 03 There is no difference	10 Yes	08 Correct sample and procedure, 02 Wrong procedure	10 To know status	10 Yes	10 Good	10 Yes		9 Positive, 2 Negative	2 Yes, 8 No	2 Fear of stigma	10 Fear of Positive results, fear of stigma, Confidentiality, and lack of symptoms	10 No		10 Yes	10 Good experience	10 Presence of symptoms	6 Presence of symptoms, 4 If they have unprotected sex	10 After three months	10 Lack of Confidentiality	10 Yes	10 Healthcare Personnel	10 Yes	10 Yes	10 Very effective	10 It creates awareness	10 By creating awareness in the community	10 By conducting community-base testing
